# Supplementary material for: Expression Atlas of the Deubiquitinating Enzymes in the Adult Mouse Retina, Their Evolutionary Diversification and Phenotypic Roles
Source: PLoS One. 2016 Mar 2;11(3):e0150364. doi: 10.1371/journal.pone.0150364 (PMC4774998; doi:10.1371/journal.pone.0150364)
Supplement: S1 File — (ZIP) [file pone.0150364.s004.zip]

Archive with 7 entries (6 files):
- sm_seqs/
- sm_seqs/uch.04_seqs.fasta
- sm_seqs/p12.04_seqs.fasta
- sm_seqs/p65.04_seqs.fasta
- sm_seqs/otu.04_seqs.fasta
- sm_seqs/jos.04_seqs.fasta
- sm_seqs/jab.04_seqs.fasta
