# Supplementary material for: Expression Atlas of the Deubiquitinating Enzymes in the Adult Mouse Retina, Their Evolutionary Diversification and Phenotypic Roles
Source: PLoS One. 2016 Mar 2;11(3):e0150364. doi: 10.1371/journal.pone.0150364 (PMC4774998; doi:10.1371/journal.pone.0150364)
Supplement: S1 File — (ZIP) [file pone.0150364.s004.zip › sm_seqs/p65.04_seqs.fasta]

>Adig_15776v112192
MADDCSPSDVGRNYDEAIKVQVENIHKEIADMQSLVSEKMDICVLGKEYSADDYIYQSKIKDLALNYSHVRKTRGDGNCFYRAFGFAYMELLIGNQAEYDRFKNLASQSKDDLVSLGFPSFTVEDFYQVFMETIEDVGKHQCAEELLKVRSEYSLKFGVKFALN*
>Bflo_279665
MAEANSKPGESLDKALPSGVEYDEAIMAQQDRIQQEIAETSQLIGDHEDLLLLSKEYSEEDNVYQGKIKDLRSKYKCFRRTRGDGNCFYRAFGFSYLERLLDDRKDLERFKEVAAKSKDMLVSLGFPAFTVEDFHDTFMEVVEKVEQQIPVEDLLATFRDQGLSDYLVVYLRLLTSGYLQQNEDFFVNFIESYASVKDFCGHEVEPMARESDHIHIIALTSSLDVGVRVEYMDRAGSEEVNHHDFPEGTEPKVFLLYRPGHYDILYK*
>Bflo_77114
MAQQDRIQQEIAETSQLIGDHEDLLLLSKEYSEEDNVYQGKIKDLRSKYKCFRRTRGDGNCFYRAFGFSYLERLLDDRKDLERFKEVAAKSKDMLVSLGFPAFTVEDFHDT
>Ctel_154088
MATENIEDAKAQMGYDPTTNYDEATMAQQRQIEQEIAGCQPLIGKETDLKTLHDEYSPEDKIYQDKITDLQRKHSAYRRIRMDGNCFYRGFGFGYMEKLLKDKSELQRFKEVVTTSKDEMIKLGFPSFTIEDFHSNFIEVLEKLEKDCGVDELLEIFNDQGYSDYLVVYLRLLVSGHLQKNDDFFMNFIEGGRSVKEFCAQEVEPMGKESDHIHITALTAITGVPVCIEYMDRSEGHGVTTLVFPDDKTPVLTLLYKPGHYDLLY*
>Dmel_FBpp0079577
MEPFTHNDGNRDELIIQQKRDIEKEISDTTPLVSEQLPLTCLYAEYSGDEIFTAKIQDLSKKYKFIRRTRPDGNCFFRAFAYSYLEYLISNTSAYQEFKKLAEESKEKLVQLGFPSFTLEDFHETFMEVIQRVSPDNAGGHSTVQDELHKIFNEQGYSDYVVVYLRLITSGKLQEEADFYQNFIEGDLTIEAFRHLEVEPMYKESDHIHIIALCTALGAGVRVEYLDRGEGGTVKAHDFPEGSEPRIYLIYRPGHYDILYPN
>Dpul_301058
MEMVPETEIQDEGILKQQREIEKEVAEIHPLVGNKQPLTCLLKEYMDDPIYTNKLTKLAGVYQSIRRVRPDGNCFFRGFGFSYFERLLDNEEEWKKFQAIVMGTKDQLISQGFPKFTLEDFFDSFMEVVNRLGGEGKMDAEELSRIFNEAGTSDYLVVYLRLVTSGQLQKEEDFYQNFLEGGKSMREFCQQEVEPMYRESDHMHAIALGSALKVGIRVVYLDRGEITTSPPEHDFPEDCTPSVYLLYRPGHYDILYK*
>Drer_ENSDARP00000006133
MEGVNCLAYDEAIMAQQDRIQQEIATSNPLVSDRQELSVLKGEYAMEDTIYQLKIQDLHKKYSSIRKTRPDGNCFYRAFGFAHLESLLEDSKELQRFKAVAAKSKLDLVNQGFTEFTIEDFHNTFMDLIELCEKQQSLGEVLSSFNDQSVSDYIVVYLRLLTSGYLQREHVFFQHFIEGGRSVKEFCQQEVEPMSKESDHIHIIALAQALNVPVLVEYMDRGEGGTVNNHVFPEGSEPRIFLLYRPGHYDILYK
>Drer_ENSDARP00000072363
MAEEQQQEISQKEADGLNCLAYDEAIIAQQDKIQQEIATSISLVSERQELSVLKREYADEDTIYQQKIRDLQKKYSSVRKTRPDGNCFYRAFGFSHLESLLEDSKELHRFKAIAAKSKLDLVSQGFTEFTIEDFHNTFMDLIEACDKQTSVGELLTSFNEQSVSDYLVVYLRLVTSGYLQREEDFFQHFIEGGRTVREFCQQEVEPMSKESDHIHIIALAQALGVCIQVEYMDRGEGGTVNHHIFPEGGEPKIFLLYRPGHYDILYK
>Drer_ENSDARP00000115717
XEEQQQEISQKEADGLNCLAYDEAIIAQQDKIQQEIATSISLVSERQELSVLKREYADEDTIYQQKIRDLQKKYSSVRKTRPDGNCFYRAFGFSHLESLLEDSKELHRFKAIAAKSKLDLVSQGFTEFTIEDFHNTFMDLIEACDKQTSVGELLTSFNEQSVSDYLVVYLRLVTSGYLQREEDFFQHFIEGGRTVREFCQQVTFNHSRIHFHPAPPR
>Lgig_220355
MAEADSGFNYDPTKNYDDQICAQQRDIEKQITDEQSLVSNILSFDVLKTEYQDDQVFQNKIQDIKSRYKHMRKTRGDGNCFFRAFGFAYLEHLLKDDSDFPRFKEVASKSKDELVSLGFPQFTIEDFHDTFMEVIDKVGNKISYEEFFQLYTDQGISDYFVVYLRLIVSGHLQKEEDFFMNFVEGGRTVKEFCNQEVEPMHKESDHIHITALTAALGVTIRVEYMDRGDSDKCNQHDFPDGSKPDIFLLYRPGHYDILYP*
>Mmus_ENSMUSP00000115195
MAQQDRIQQEIAVQNPLVSERLELSVLYKEYAEDDNIYQQKIKDLHKKYSYIRKTRPDGNCFYRAFGFSHLEALLDDSKELQRFKAVSAKSKEDLVSQGFTEFTIEDFHNTFMDLIEQVEKQTSVADLLASFNDQSTSDYLVVYLRLLTSGYLQRESKFFEHFIEGGRTVKEFCQQEVEPMCKESDHIHIIALAQALSVSIQVEYMDRGEGGTTNPHVFPEGSEPKVYLLYRPGHYDILYK
>Mmus_ENSMUSP00000137162
MALPSSLQDLIPRFHLRRHPRGLFCASSCQRSHTESSGKTPTLPSVLRLVLPTPKSPLVACSQLRRLLQHPPGRCPSCSHCPIPKPSCLQSETSFNLISEKCDILSILRDHPENRIYQRKIQELSKRFTSIRKTKGDGNCFYRALGYSYLESLLGKSREILKFKERVLQTPNDLLAAGFEEHKFRNFFNAFYSVVELVEKDSSVSSLLKVFNDQSSSDRIVQFLRLLTSAFIRNRADFFRHFIDEEMDIKDFCTHEVEPMAMECDHVQITALSQALNIALQVEYVDEMDTALNHHVFPEAAIPSVYLLYKTSHYNILYAAEKH
>Nvec_XP_001636163
QSLSAQYSHVRRTRGDGNCFFRAFGFSYFEKLLTDEKEYQRFKDLAARSKDELVELNFPAFTIEDFHEVFMEVLDMMGNNATEDQLIQKFQDEGISNYLVVYLRLLTSAQLQRNAVFFENFIEGERTVKEFCNQEVEPMGKESDHIHIIGLTEALGVCIRVEYVDRTGDDVNHHDFPEDGSTPIVHLLYRPGHYDVLYLANQ
>Pema_ENSPMAP00000006792
MAEQQEQQPEQVKLEVEVDDTQAYDEAIIAQQEKIQQEIAMATPLISDKHDISVLMREYNDDDEIYQKKIKDLCNKYSHIRMTRRDGNCFYRAFGFAHLEALMDNPKDLQNRFKTVAAKSKDELVSLGFPEFTIEDFHSTFLDIIEMVEKQASLEDVRGSFNEQSTSDYVVVYLRLLTSGYLQKESIFFEHFVEGGRTVKEFCSQEVEPMAKESDHIHIIALAQALGVSIRVEYMDRGEGGSVNHHDFPEGTEPFVYLLYRPGHYDILYKC
>Spur_XP_001200692
MSDKDRVTIKGASGEWIKESTQLVSEKMPLSVLADEFKSDPVYCQKIDDLLTTHRFIRKTRGDGNCFFRAFGFAYFETLLTDKVELHRFIGIAKKSKEELILLGFPAFTLEDFHDTFMEAVRSIQDKPSLENLVETYCDQGISDYLVVYFRLLTSGELQKRADFYQDFIEGGRTVKEFCSQDTIMCILNLLLKPVAIYLLFREYNRRGGDYGDLNFPNPTVRGYENIDQSLPTNNQVEEAHPPTSIDKPYTPLPQ
>Spur_XP_791493
MANKDVKPVSMDQEIEQLTGMARDEAILAHQDKIEKEIKESTQLVSEKMPLSVLADEFKSDPVYCQKIDDLLTTHRFIRKTRGDGNCFFRAFGFAYFETLLTDKVELHRFIGIAKKSKEELILLGFPAFTLEDFHDTFMEAVRSIQDKPSLENLVETYCDQGISDYLVVYFRLLTSGELQKRADFYQDFIEGGRTVKEFCSQEVEPMSKESDHIHIIALTNALEVGIRVAYLDRGEGGKVNCHDFYEGCIPQTTLLYRPGHYDILYS
>Xtro_ENSXETP00000022703
MSEEFISEKFDLALLIEENSKVSVYQRKLKDLQNQYHSVRKTRADGSCFYRGLCFAYLEFLLGKQQEILRFKHLVVQSKSEVVMAGFQEHLFKHHYETFLSIVEMAELDGSISSLLTAFNQQCSSDSVVQYVRLVASAYLRNRAEFYQHFIREGMTVVDFCAQNVEQMAMECDHIQIIALTQALEIPLQVEYVDKTENVINHHIFPEGCSPSVFMLFLEHHFNILYREEVQKAKNMDSSKFIVKLN
>Hsap_OTUB1_Human
Maaeepqqqkqeplgsdsegvnclaydeaimaqqdriqqeiavqnplvserlelsvlykeyaeddniyqqkikdlhkkysyirktrpdgncfyrafgfshleallddskelqrfkavsakskedlvsqgfteftiedfhntfmdlieqvekqtsvadllasfndqstsdylvvylrlltsgylqreskffehfieggrtvkefcqqevepmckesdhihiialaqalsvsiqveymdrgeggttnphifpegsepkvyllyrpghydilyk
>Hsap_OTUB2_Human
Msetsfnlisekcdilsilrdhpenriyrrkieelskrftairktkgdgncfyralgysylesllgksreifkfkervlqtpndllaagfeehkfrnffnafysvvelvekdgsvssllkvfndqsasdhivqflrlltsafirnradffrhfideemdikdfcthevepmatecdhiqitalsqalsialqveyvdemdtalnhhvfpeaatpsvyllyktshynilyaadkh
