# Supplementary material for: Expression Atlas of the Deubiquitinating Enzymes in the Adult Mouse Retina, Their Evolutionary Diversification and Phenotypic Roles
Source: PLoS One. 2016 Mar 2;11(3):e0150364. doi: 10.1371/journal.pone.0150364 (PMC4774998; doi:10.1371/journal.pone.0150364)
Supplement: S1 File — (ZIP) [file pone.0150364.s004.zip › sm_seqs/jos.04_seqs.fasta]

>Adig_15244v111703
MSYKQSYLRDHPPFCFVEKDYFGVLKQYLAPVFHQTPSGKNAMEFIFHEKQEGSLCAQHCLNALLQGPYFTAVDLADIARQLDEDERERMAEGDMTSKDYQEFLQQPSSNMDDSGFFSIQVICNALRLWNIKLVAFPSPEAKEARENPQNQRAFICNLQQHWLTIRKLGHQWFNLNSLLAKPELITETYLLLYLTQLQTDGYSIFVVMGRLPESKADQMLKMCPAQLVKKPANKNTFQKSISKSDLTAALQQATVGGRDKPADMEEIRRRRELYFTRQQQNQENDTTRGQSAVRTDSSQIAGGPDMSVAASSQGTSDLLDEEILEIALQLSLVNQ*
>Adig_19478v115365
MVVNKPSSMNLVGLEIPFKRPHWLAIRKVNGSYYNLDSKLTSPQLLGSEENLIAFLTEVLSLEDAQLLIIVGKSEAENCLWKRQ*
>Bflo_126822
MESIFHEKQEGSLCAQHCLNALLQGEYFTAVDLASFAQQLDEAERERMAEGGTTTAEYQHFLQQPSSNMDDSGFFSIQVISRALEVWCLRLVPVTSQEYLETSEHPTQEQAFICNFREHWLSIRKLGYQWFNLNSLLIGPELISDTYLSLFLAQLQQEGTLPECEADGILRISPAVQLERPKLISEVNKQREKDEGRSSDASTGEQSSQEDDPELAEALRISRQENELDDKSLQEALRLSMQGYLENSPHQGQDLMPESSVVSSSVPPSHPTQQTTSHPTKEPDPVDLDELRQRRQAFFERQQTNPASPDKGPPAEPGQDRPHPVENDVSPVDSLPDEDSSREEPAVSEMTEDEMLQAALKMSMEATQQDTNQTQDTNSTS*
>Bflo_158148
RGDKANKVSAEIDTSNVYHEKQLRELCALHALNNLFQDENAYSKQTLDEICQRLSPDSMVNPHKSMLGLGNYDVNVVMAALQEKDCEAIWWDKRRNVDVINLANVKGFILNIPSDLKWGPVTLPLKRKHWICVRQIDGIYYNLDSKLNVPEMIGEAEELRTFLRKELAAKDREMLLVVLGDVERDQTWR
>Bflo_57327
MSFCIRGDKANKVSAEIDTSNVYHEKQLRELCALHALNNLFQDENAYSKQTLDEICQRLSPDSMVNPHKSMLGLGNYDVNVVMAALQEKDCEAIWWDKRRNVDVINLANVKGFILNIPSDLKWGPVTLPLKRKHWICVRQIDGIYYNLDSKLNVPEMIGEAEELRTFLRKELAAKDREMLLVVLGDVERDQTWRLPSEARI*
>Cele_F28F8_6_1
MSKDDPINSIFFEHQEAALCAQHALNMLLQDALYKWQDLRDLAIQMDKMEQQILGNANPTPGRSENMNESGYFSIQVLEKALETFSLKLTNIENPAMVDYKNNPLTARAYICNLREHWFVLRKFGNQWFELNSVNRGPKLLSDTYVSMFLHQVSSEGYSIFVVQGVLPRSDADDLISLCPVVPPKVTPKKEQKLEKVMTKFFNTVGKRLGGGSGAPPDSQEEKDLAIAFAMSMETKDGSEVSRSSAEIDEENLRKAIELSQAPGPSEPAEIPLLTRSRSSTPPGASEPFSNAEQQRRDRQKFLERFEKKKEERNDEK
>Cele_Y71H2AR_3
MTSSPEIYHEKQRLQYCLIHTVNNILQKSEFDPTKMDEICYAFNESKWFNPHRSWIGTGNYDANILMAALQKHDLKVMWFDKRVSVEKINMENVKAVVFNIPSRTLLTLYRGRHWFAVIQKNGIFYNVDSKIKQPQVIEDIRKFVKIHVDSPDSEVMLVVENSVDEATVVDKN
>Ctel_21671
MDSIFHEKQEGSLCAQHCLNALLQGNYFTAVDLAELARQLDETERQTMAEGGLATEEYQRFLQQPSSNFDDSGYFSIQVLQRALRVWGLELMPFKSSDYVATSARADPTSQNAYICNFKDHWFCIRKLGHQWFNLNSLLTGPELISDTFLSLFLTQLQQEGYAIFVVQGDLMESEADRLLTVAPAVQPVKPPLIADAPSAASASSADVDLARALEESRRMIDDQDQTLRDTLTQSREGSGATEDDDLQRALALSLQGFQESAPPPSTSANQTSTSAEEVRRNREAFLDRLKADQQTSNASAEISQTNSQEPSADSGESAQTDEEMLQAAIAMSMSTKST*
>Ctel_88757
QQEGSLCAQHCLNALLQGNYFTAVDLAELARQLDETERQTMAEGGLATEEYQRFLQQPSSNFDDSGYFSIQVLQRALRVWGLELMPFKSSDYVATSARADPTSQNAYICNFKDHWFCIRKLGHQWFNLNSLLTGPELISDTFLSLFLTQLQQEGYAIFVVQGDLMESEADRLLTVAPAVQPVKPPLIADAPSAASASSADVDLARALEESRRMIDDQDQTLRDTLTQSREGSGATEDDDLQRALALSL
>Dmel_FBpp0070860
MESPSARTLGNSLGDDSGNGNENGNGSGNGNTTMMPHGIYHERQTRHLCGLHALNNLFQGPDMFSKSELDDYCTTLTPRNWLNPHRSWIGWGNYDVNVIMYALQQRNCEAVWFDRRRDPHCLNLSVIFGFILNVPAQMSLGYYIPLPFHMRHWLALRRLNGSYYNLDSKLREPKCLGTEQQFLEFLATQLQMDHELFLVLDEETDCKDKSQQRWLLPQFRD
>Dpul_128497
MKTKPNIYHEKQSRQLCALHTLNNLFQKSDTFTKALLDDLCLQLTPNSWINPHRSIFGLGNYDVNVVMAAVQLMDCEMVWWDKRRKITPHEVNSAVGLILNLPSPSKVGGLLFPFKTKHWLAIRQFDSVYYNLDSKLSSPETIGDVQQLIEHLTRHLDEDDCELFLVNSTKPCTLAVAEQM*
>Dpul_17589
QMGGNMCALHAINSLLQGAYFTATVLANIGYELDSQEMALIESPSTEGHGIADDYNSWSNFDPSGNYSIQVITVALSYFQLELIPLNSSNPRAISSRQCTCNEQAFLCHKNNHWFTLRKFG
>Dpul_210768
MDIIFHEKQQGSLCAQHCLNALLQGPYFTAVDLATIGHRFDEEERARMAEAGVSSEEYNRFLQEPSSNVDDSGYFSVQVISEALSVWGLELIPYNSSDPRAAVTRQCPINENAFICHYRDHWFSIRKLGRQWFNLNSILSGPELLSDTYLSLFLAQLQTDKYSIFIVVGDLPSCEADKVLSLAPLSPRHFRKAPTKKQEPEEDDEQLKAALAMSWKEMEEGDDQEALNKAILQSLQSSQHGQELPAAIAPEASISTVDEDLKRAISLSLSQDHGETSSSTAEASTSSAISDSVEFIRQRRLLRLGQSATSPNNP*
>Drer_ENSDARP00000011655
VQQPSGNMDDSGFFSIQVISNALGVWGLEIVLFNSREYQQLQMDPMHEKAFICNYKEHWFTVRKLGQQWFNLNSLLTGPELISDTYLALFLAQLQQEGSLSCVCVCVCIYVCVYVVRMSAPHASETTHTAEEPVLDEDEEELRKALALSRQDLQVEDEEADLRRAIQMSMQGSSDAGSSAPAGGSSEKQTLSAEELRRRRQAYFDRQQNAQDSSSSTGGGTDSGPKPTQ
>Drer_ENSDARP00000096632
MGSTPCSGKGRGVGGFQELGCMPWKVSKQKGEALGGRGSELEDRPNAGTPPTSLQPPAIYHEKQHRELCALHALNNVFQDGAAFSRDALQDIYQRLSPSTLVTPHKKNMLGNGNYDVNVIMAALQTRGFEAVWWDKRRDVGSIALPNVTGFILNVPSNLRWGPLRLPLKRQHWIGVREVAGVYYNLDSKLRSPHAIGTADELRKFLRHQLRGKNCELLLVVSEEVEVHQTWKSDN
>Drer_ENSDARP00000111402
MGSTPCSGKGRGVGGFQELGCMPWKVSKQKGEALGGRGSELEDRPNAGTPPTSLQPPAIYHEKQHRELCALHALNNVFQDGAAFSRDALQDIYQRLSPSTLVTPHKKNMLGNGNYDVNVIMAALQTRGFEAVWWDKRRDVGSIALPNVTGFILNVPSNLRWGPLRLPLKRQHWIGVREVAGVYYNLDSKLRSPHAIGTADELRKFLRHQLRGKNCELLLVVSEEVEVHQTWKSDN
>Drer_ENSDARP00000118650
MSEGEVFHEKQRLELCAIHALNNVLQERVFTKETADDICKRLAPQCVMNPHRSVLGTGNYDVNVIMAALQSRGLAAVWWDKRRSVQNLCLDKIQGFILNVPSRVSLGIVSLPLRRRHWLAVREVHGHFYNLDSKLKGPACIGGETELRSFLTEQLSQDVAEMLLVVQKEVDEDGTWLKPDDTRK
>Lgig_118875
MEHIFHEKQEGSLCAQHCLNALLQDQYFSAVDLAQIAERLDVQEREYMAEGGVHTQEYQQFLQQPSSNFDDSGFFSVQVISNALKVWGLDMIPYNSPSDQATEARNNPTNQRAFICNFRQHWFAIRKLGNQWFNLNSLLTGPELISDTYLSLFLTQLQQEGYSIFVIKGRIPDCEADQLLKLIPAVQTVKPSLLVDPDSQSEDNSNSSNIQDALEQSRQAADQEDITLQRALQMSMEGKSPNL*
>Lgig_177803
MESEKNTDEDAPYHERQQKELCALHVLNNLFQDKNPSDRFTKKDLDDICIRLSPDSFINPHRSFLGLGNYDVNVIMSAVQRKGCETVWFDKRKSINSLIFENIVGFILNIPTDYRLGFVRIPLHRKHWIAIRKLQGLYCNLDSKLESPETIGTEEELKDFLKSQLDDVNKELLLVVHSEISESGRWRKDSIEHNDNKINHF*
>Mmus_ENSMUSP00000021606
MESIFHEKQEGSLCAQHCLNNLLQGEYFSPVELSSIAHQLDEEERLRMAEGGVTSEDYRTFLQQPSGNMDDSGFFSIQVISNALKVWGLELILFNSPEYQRLRIDPINERSFICNYKEHWFTVRKLGKQWFNLNSLLTGPELISDTYLALFLAQLQQEGYSIFVVKGDLPDCEADQLLQMIKVQQMHRPKLIGEELAHLKEQSALKADLERVLEAADGSGIFDEDEDDLQRALAISRQEIDMEDEEADLRRAIQLSMQGSSRSMCENSPQTSSPDLSSEELRRRREAYFEKQQQQQQEVDRPGPLSYPRERPTTSSGGRRSDQGGDAVSEEDMLRAAVTMSLETAKDNLKAERKK
>Mmus_ENSMUSP00000023061
MSCVPWKGDKAKAESSDLPQAAPPQIYHEKQRRELCALHALNNVFQDSNAFTRETLQEIFQRLSPNTMVTPHKKSMLGNGNYDVNVIMAALQTKGYEAVWWDKRRDVGVIALTNVMGFIMNLPSSLCWGPLKLPLKRQHWICVREVGGAYYNLDSKLKMPEWIGGESELRKFLKYHLRGKNCELLLVVPEEVEAHQSWRADV
>Mmus_ENSMUSP00000113226
MSQAPEARPSPPSVYHERQRLELCAVHALNNVLQEQLFSQEAADEICKRLAPDSRLNPHRSLLGTGNYDVNVIMAALQGLGLAAVWWDRRRPLSQLALPQVLGLILNLPSPVSLGLLSLPLRRRHWVALRQVDGIYYNLDSKLRAPEALGDEDGVRTFLAAALAQGLCEVLLVVTKEVEEAGCWLNTS
>Nvec_XP_001619745
ICNALTVWGLDLVPYSSPAAQDARKNPQNQQAFICNLQQHWFTLRKLGSQWFNINSLKTEPELVSETYLSMYLTQLQAEGYSIFVVHGKLPECEADQLLRL
>Nvec_XP_001630132
MENGSIYHEKQNHMLCAVHALNNLFQDPNAFSKKSLDDICYLLDPNSTINAHKNPLGLGNYDVNVVMAAVNQKGCEAVWFDRRMNPDCLDLDNIFGFIINTPSGMNIAGIGLPIKRPHWYGVRKIETCYYNLDSKLPCPKDLGDNNQMIHFL
>Nvec_XP_001639386
MEAIFHEKQEGSLCAQHCLNTLLQGPYFTAVDLAAIAQHLDEEERRRMAEGDTESEEYRKFLEQPSSNMDDSGFFSIQVICNALTVWGLDLVPYSSPAAQDARKNPQNQQAFICNLQQHWFTLRKLGNQWFNINSLKTEPELVSETYLSMYLTQLQAEGYSIFVVHGKLPECEADQLLRLCPALPHKKPTPRDKKTSHQLINKADLSSAL
>Pema_ENSPMAP00000003018
RDVDSIAFGNVVGLILNIPSSMRWGPLQLPLKRKHWIGVRQVAGVYYNLDSKLKAPQRIGCEDELRRFLKEQFSGKHCELLLVVSIEVEAEQSWRRDE
>Pema_ENSPMAP00000004661
MGSYLVTDQEGSLCAQHCLNSLLQGPYFTAVDLSTLAVQLDEAERLRMAEGGITSQEYQRFMEQPSGNMDDSGFFSIQVINSALGVWGLEMAPVNARHFQRSHIELLKEMAFICNYKEHWLTVRKLGNQWFNLNSLLSGPELISDTYLSLFLAQLQQEGYAIFAVRGSFPECEADQLLRLMPAVQNERPRLLSELAASGSGRRAAESHSQAHPGGPSGAAESESTEERENLRRALEMSQQQMDEEDEQADLRRAIQLSMQGASRHHALLPAEPEALDAEELRRKRQMFFEKQQQQQQKEESEGSMTPDLCAEGSLASSSSPEEEPRAPQHGKPGTG
>Skow_XP_002731119
MDAIVHETQDGSLCAQHCLNALLQGEYFTAVDLSMLARDLDEEERKRMAEGDLQSAEYLKFLEQPSGNMDDSGFFSVQVISSALSVWGLDLVPFGSEAATVATVDPTTEIAFICNYKEHWFTVRKLGRQWFNLNSLLTGPELVSDTYLSMFLAQLRQEGYSIFVVKGQLPECEANEVLQIIEAVQTQRPKLLSELQKQNKSANDGASTSKQHVNLDDLQKALKASGQCFESDQEEEDRLQEAIRLSMQGCDGGSASSSQAVDLDEVRQKRQAYFDRHRLEGEQCQETQLNCGSPELEINDNDKITSFTQSDDELEQMSTQELETTAIEGTKKTVSDLTEEEMLKIAMDLSMNAEDTE
>Skow_XP_002736946
MPIHWLCGSNINNSVVESRTLCVVDQNTEFEASDNTETIVRRNCTMPIYHEKQKRELCALHALNNVFQDGQAYNKQMLDEICQNLAPSSMLNPHKSVLGLGNYDVNVIMAALQLRNCEAVWWDKRKNLDILNFDNIIGFILNMPSPLQWGLLSLPIKRKHWVAVRELDGAFYNLDSKFKSPDTIGDREALKSFFRAQTRVKECELLLVVSKEIADVRGWKFENGVYGGACAS
>Spur_XP_003726407
MPIYHEKQRWELCALHALNNVFQDGKAFNKQSMDELCQSLSPGSVLNPHKSMLGLGXXXXSLEQLELDNILGFIMNVPSPIQLGFVSVPIRRKHWIALRHIEGAFYNLDSKLSKPQTIGTTSAIFLDFLRSQLKQKGCELLLIVERDVCELRTWLKDPTS
>Spur_XP_786733
MDSIFHEKQEGSLCAQHCLNSLLQGSYFSAVDLASIAQDLDDVEGAHMAEGGVDSVEYLRFQEQPSTNMDDSGFFSVQVISKALFVWELVSIPIGSSEAGIASVYPERECAFICNFREHWLTIRKLGNQWFNLNSLLTGPELISDTYLSMFLAQLQKEGYSIFVIRGSLPECEADQLLRLIPAVQTHPPKLLSDDAQSSNQKASTGVGVTQDDLQKALEASRGFTSGYKGDDELQAAIQLSLRGTENQVSEASEPVNQDELRRKREAFFNRQNPGPTQSSAASNQSTPSEVPSTSKEEEKRELSTAKERVESNTNNSAKTSSPSCTVVAEQETGELLDSGMTESAMLEAAIKMSIESVEQKT
>Hsap_ATXN3_Human
mesifhekqegslcaqhclnnllqgeyfspvelssiahqldeeermrmaeggvtsedyrtflqqpsgnmddsgffsiqvisnalkvwglelilfnspeyqrlridpinersficnykehwftvrklgkqwfnlnslltgpelisdtylalflaqlqqegysifvvkgdlpdceadqllqmirvqqmhrpkligeelaqlkeqrvhktdlervleandgsgmldedeedlqralalsrqeidmedeeadlrraiqlsmqgssrnisqdmtqtsgtnltseelrkrreayfekqqqkqqqqqqqqqqgdlsgqsshpcerpatssgalgsdlgkacspfimfatftlyltyelhvifalhyssfpl
>Hsap_ATXN3L_Human
mdfifhekqegflcaqhclnnllqgeyfspvelasiahqldeeermrmaeggvtseeylaflqqpsenmddtgffsiqvisnalkfwgleiihfnnpeyqklgidpinersficnykqhwftirkfgkhwfnlnsllagpelisdtclanflarlqqqaysvfvvkgdlpdceadqllqiisveemdtpklngkklvkqkehrvyktvlekvseesdesgtsdqdeedfqralelsrqetnredehlrstielsmqgssgntsqdlpktscvtpaseqpkkikedyfekhqqeqkqqqqqsdlpghssylherpttssraiesdlsddisegtvqaavdtileimrknlkikgek
>Hsap_JOSD1_Human
mscvpwkgdkakseslelpqaappqiyhekqrrelcalhalnnvfqdsnaftrdtlqeifqrlspntmvtphkksmlgngnydvnvimaalqtkgyeavwwdkrrdvgvialtnvmgfimnlpsslcwgplklplkrqhwicvrevggayynldsklkmpewiggeselrkflkhhlrgkncelllvvpeeveahqswrtdv
>Hsap_JOSD2_Human
msqapgaqpspptvyherqrlelcavhalnnvlqqqlfsqeaadeickrlapdsrlnphrsllgtgnydvnvimaalqglglaavwwdrrrplsqlalpqvlglilnlpspvslgllslplrrrhwvalrqvdgvyynldsklrapealgdedgvraflaaalaqglcevllvvtkeveekgswlrtd
