# Supplementary material for: Expression Atlas of the Deubiquitinating Enzymes in the Adult Mouse Retina, Their Evolutionary Diversification and Phenotypic Roles
Source: PLoS One. 2016 Mar 2;11(3):e0150364. doi: 10.1371/journal.pone.0150364 (PMC4774998; doi:10.1371/journal.pone.0150364)
Supplement: S3 File — (ZIP) [file pone.0150364.s006.zip]

Archive with 7 entries (6 files):
- sm_trees/
- sm_trees/uch.04.bsbt_Arqs.tre.pdf
- sm_trees/p65.04.bsbt_Arqs.tre.pdf
- sm_trees/jos.04.4nox.bsbt_Arqs.tre.pdf
- sm_trees/p12.04.bsbt_Arqs.tre.pdf
- sm_trees/otu.04.bsbt_Arqs.tre.pdf
- sm_trees/jab.04.bsbt_Arqs.tre.pdf
